# Supplementary material for: Amino Acid Analyses of Plant Foods Used in the Dietary Management of Inherited Amino Acid Disorders
Source: Nutrients. 2023 May 19;15(10):2387. doi: 10.3390/nu15102387 (PMC10222841; doi:10.3390/nu15102387)
Supplement: Supplementary file 1 [file nutrients-15-02387-s001.zip]

Archive with 1 entries (1 files):
- nutrients-2393575-supplementary.pdf
